# Supplementary material for: About the Formation of NH2OH+ from Gas Phase Reactions under Astrochemical Conditions
Source: Molecules. 2023 Mar 24;28(7):2932. doi: 10.3390/molecules28072932 (PMC10096285; doi:10.3390/molecules28072932)
Supplement: Supplementary file 1 [file molecules-28-02932-s001.zip]

Archive with 1 entries (1 files):
- molecules-2286286-supplementary.pdf
